# Supplementary material for: Integration of the Pirogov interactive anatomy table into anatomy teaching: A comparative study with cadaveric dissection
Source: PLoS One. 2026 Jan 28;21(1):e0341597. doi: 10.1371/journal.pone.0341597 (PMC12851437; doi:10.1371/journal.pone.0341597)
Supplement: S2 File — This file contains the anonymized raw dataset used for all statistical analyses in this study. Each row represents one participant and includes study variables collected at baseline and after the instructional session. (XLSX) [file pone.0341597.s002.xlsx]

## Sheet: Điểm
Student No.	Age	Gender	Grade	Group	Pretest	Posttest	Q1	Q2	Q3	Q4	Q5	Q6	Q7	Q8	Q9	Q10
1	18	M	Y2	B	4.5	6	5	5	5	5	5	5	5	5	3	5
2	18	F	Y1	A	4.5	7.33333	4	4	4	4	4	4	4	4	4	4
3	18	M	Y1	A	3.5	3.5	4	4	4	4	4	4	4	4	4	4
4	18	M	Y2	B	3.5	7.5	4	3	5	5	5	5	5	5	5	4
5	18	F	Y1	A	8	9	4	5	4	5	4	5	5	5	4	5
6	18	M	Y1	A	5	3.5	5	5	5	5	5	5	5	5	5	5
7	18	M	Y1	B	1.5	3	5	5	5	5	5	5	5	5	5	5
8	18	F	Y1	B	8	5.66667	5	5	5	5	5	5	5	5	5	5
9	18	M	Y1	B	4.5	3	5	5	3	4	5	5	4	5	4	5
10	18	F	Y1	B	1.5	3	4	5	5	5	5	4	5	5	5	5
11	17	F	Y1	A	5.5	4	4	5	4	4	4	4	4	4	4	4
12	18	M	Y1	A	6	3	3	4	5	4	3	3	2	3	4	5
13	19	F	Y1	B	6.5	7	5	5	5	5	5	5	5	5	3	5
14	18	F	Y1	B	3	7	5	5	5	5	5	5	4	5	5	4
15	18	M	Y1	A	2.5	2	1	1	1	1	1	1	1	1	1	1
16	18	F	Y2	A	7	4.33333	3	3	3	3	3	3	3	3	3	3
17	17	F	Y1	B	2.5	4.5	5	5	5	5	4	4	4	5	4	4
18	18	F	Y1	B	6	2.33333	5	5	5	5	5	5	5	5	5	5
19	18	F	Y1	A	7	4	5	5	5	5	5	5	5	5	5	5
20	18	M	Y1	A	5.5	5	4	4	4	4	3	4	4	4	4	5
21	19	M	Y2	B	4	2.5	5	5	5	5	5	5	5	5	3	5
22	19	F	Y2	B	2.5	4	5	5	5	5	5	5	5	5	5	5
23	18	F	Y1	B	5.5	3.33333	5	5	5	5	5	5	5	5	5	5
24	18	F	Y1	A	3.5	6	5	5	5	5	5	5	5	5	5	5
25	18	F	Y1	A	1.5	3.33333	4	3	4	5	3	4	4	4	4	4
26	19	M	Y2	A	5	7	5	4	5	5	4	5	4	5	3	4
27	20	F	Y2	A	5.5	6.5	4	4	4	4	3	4	4	4	3	5
28	18	F	Y1	A	3.5	3.5	3	4	3	3	3	3	3	3	3	3
29	18	F	Y1	B	3.5	6	4	4	5	5	3	4	5	4	3	4
30	18	M	Y1	B	8	7	4	4	5	4	3	4	3	4	3	4
31	18	M	Y1	B	8	7.33333	4	3	4	4	4	4	4	4	5	5
32	19	F	Y2	A	4.5	2.5	5	3	3	5	5	5	5	5	5	5
33	19	F	Y1	A	6	7	5	5	5	5	5	5	5	5	5	5
34	18	F	Y1	A	3.5	2.66667	5	2	4	4	5	5	5	5	5	5
35	18	F	Y1	A	4	8	3	3	4	4	4	4	4	4	4	4
36	18	M	Y1	B	3	4	5	5	5	5	5	5	5	5	5	5
37	18	F	Y1	A	6	4	5	5	5	4	5	4	5	4	5	4
38	18	F	Y1	B	1	7	5	5	5	5	5	5	5	5	5	5
39	18	F	Y1	A	4.5	3.66667	1	1	1	1	1	1	1	1	1	1
40	20	F	Y2	A	3	6.5	5	3	4	5	5	5	5	5	5	5
41	18	F	Y1	A	8	8	5	5	5	5	5	5	5	5	5	5
42	18	M	Y2	A	2.5	6	5	5	5	5	5	5	5	5	5	5
43	18	F	Y1	B	5.5	7.66667	5	4	5	5	5	5	5	4	5	5
44	18	M	Y1	B	3.5	7	4	5	5	5	5	5	5	5	5	5
45	17	M	Y1	B	7	3.66667	5	5	5	5	5	5	5	5	5	5
46	22	F	Y1	B	7	3.33333	5	5	5	5	5	5	5	5	3	5
47	21	M	Y2	A	3	6	5	5	5	5	5	5	4	5	3	5
48	18	M	Y1	B	7.5	4	5	5	5	5	5	5	5	5	5	5
49	17	M	Y1	A	2.5	3.66667	5	5	5	5	5	5	5	5	5	5
50	18	F	Y1	A	3.5	6.33333	3	3	3	3	3	3	3	3	3	3
51	19	F	Y2	B	1.5	5	4	4	4	4	4	3	4	3	4	4
52	18	M	Y1	A	8.5	8.33333	5	5	5	5	5	5	5	5	5	5
53	19	M	Y2	A	3.5	7.5	4	4	5	4	4	4	3	3	4	4
54	18	M	Y1	B	7.5	7.33333	5	5	5	5	5	5	5	4	5	5
55	18	M	Y1	B	6.5	5	5	5	5	5	5	5	5	5	5	5
56	18	M	Y1	B	5	5.5	4	4	3	5	3	3	3	4	2	3
57	19	F	Y2	B	3.5	4.5	5	5	4	5	5	4	5	4	4	4
58	18	F	Y1	A	5	4.33333	5	5	4	4	4	5	5	5	4	5
59	19	M	Y2	B	4.5	3	5	4	5	4	4	4	5	4	4	5
60	19	F	Y1	B	1	4.33333	5	4	4	5	5	5	5	5	5	5
61	18	M	Y1	A	2.5	4.66667	5	5	4	4	3	4	4	5	4	4
62	18	F	Y1	A	2	3.5	1	1	1	2	3	2	1	2	2	1
63	18	M	Y1	B	8	6.5	5	5	5	5	5	5	5	5	5	5
64	17	M	Y1	B	3.5	6	5	5	5	5	5	5	5	5	5	5
65	18	F	Y1	B	5	7	5	5	5	5	5	5	5	5	3	3
66	19	M	Y1	A	3	5	5	5	5	5	5	5	5	5	5	5
67	19	F	Y1	A	6	5.33333	5	5	5	5	5	5	5	5	5	5
68	18	M	Y1	B	5.5	7.33333	5	5	5	5	5	5	5	5	5	5
69	18	F	Y1	A	4.5	2.5	5	4	5	5	5	5	5	5	5	5
70	18	F	Y1	A	3.5	7	5	5	5	5	5	4	5	5	5	5
71	19	F	Y2	B	3.5	5	4	4	4	4	4	4	4	4	4	4
72	18	M	Y1	A	3	4.5	5	4	4	4	4	5	5	5	4	4
73	19	M	Y1	B	4	4.5	5	5	5	5	5	5	5	5	5	5
74	18	M	Y1	B	2.5	2.66667	5	5	5	5	5	5	5	5	5	5
75	18	M	Y1	B	5	4.5	5	5	5	5	5	5	5	5	5	5
76	18	F	Y1	B	2.5	6	5	5	4	4	5	4	4	5	2	5
77	18	F	Y1	B	3	3.66667	4	4	4	4	4	4	4	4	4	5
78	19	M	Y2	A	3.5	6.5	5	3	5	5	3	4	4	5	4	5
79	18	M	Y1	B	4	3	4	4	5	4	4	4	4	4	4	5
80	19	F	Y2	B	2	3.66667	5	5	5	5	5	5	5	5	5	5
81	19	F	Y2	B	4	3.5	4	4	4	4	4	4	4	4	4	4
82	18	M	Y1	A	4	6.5	4	3	3	4	3	4	3	4	4	4
83	18	F	Y1	A	3	1.5	5	5	5	5	5	5	5	5	5	4
84	18	F	Y1	B	4.5	3.5	5	5	5	4	5	5	5	5	4	5
85	18	F	Y1	A	6.5	6	5	5	5	5	5	5	5	5	5	5
86	18	F	Y1	A	7.5	6.66667	5	5	5	5	5	5	5	5	5	5
87	18	F	Y1	A	7.5	4	3	3	3	3	3	3	3	3	3	3
88	18	F	Y1	A	4	7	4	4	4	4	4	4	4	4	4	4
89	18	M	Y1	B	4	5.5	5	5	5	5	5	5	5	5	5	5
90	19	F	Y2	A	4	7	4	2	4	5	5	4	4	4	1	5
91	19	F	Y2	B	5.5	7.5	5	5	5	5	5	5	4	5	5	5
92	18	M	Y1	A	3.5	7	5	5	5	4	4	3	4	3	2	5
93	18	F	Y1	B	3.5	3.33333	5	4	5	5	5	5	5	5	5	5
94	18	M	Y1	A	2.5	3.33333	5	5	5	5	3	5	5	5	5	5
95	17	M	Y1	A	2.5	7	3	4	3	4	4	3	4	3	4	4
96	18	F	Y1	A	2.5	3.5	4	3	4	4	4	4	4	4	4	4
97	18	F	Y1	A	5	4	5	5	5	5	5	5	5	5	5	5
98	19	F	Y2	A	5.5	4.5	5	2	3	5	5	5	5	5	5	5
99	18	F	Y1	B	7.5	6.33333	5	4	5	5	5	5	5	5	5	5
100	18	F	Y1	B	4	5.33333	5	5	5	5	5	5	5	5	5	5
101	18	M	Y1	A	4.5	6.33333	5	5	5	5	5	5	5	5	5	5
102	18	M	Y1	A	5	7.66667	5	5	5	5	5	5	5	5	5	5
103	19	F	Y2	A	5.5	5.5	5	5	5	5	4	4	4	5	4	5
104	19	M	Y2	A	4	5	5	5	5	5	5	5	5	5	5	5
105	18	M	Y1	A	4.5	8.33333	5	5	5	5	5	5	5	5	5	5
106	18	F	Y1	B	5	4.66667	4	4	5	5	4	4	5	4	5	5
107	19	F	Y2	A	4.5	4.5	5	3	4	5	3	3	3	4	1	3
108	19	F	Y2	B	2.5	2.5	5	5	5	5	5	5	3	4	3	5
109	18	F	Y1	B	3	7	5	5	5	5	5	5	5	5	5	5
110	19	F	Y2	B	4.5	3	4	4	4	3	3	4	3	4	3	4
111	18	F	Y1	A	3.5	3.33333	4	3	3	4	3	3	4	4	4	4
112	18	F	Y1	A	6	7	5	5	5	5	5	5	5	5	5	5
113	18	F	Y1	A	3.5	4.66667	5	4	5	5	4	4	5	4	5	5
114	18	F	Y1	B	8	7.33333	5	5	5	5	5	5	5	5	5	5
115	18	F	Y1	B	2	3.33333	5	5	5	5	5	5	5	5	5	5
116	18	F	Y1	A	4	2.66667	5	4	5	5	4	4	5	4	4	4
117	18	M	Y1	A	5.5	3.5	4	5	5	5	3	5	4	4	4	4
118	18	M	Y2	B	4	4	5	5	5	5	5	5	3	3	5	5
119	19	F	Y2	A	3.5	3	4	4	5	5	4	4	4	4	4	5
120	17	F	Y1	B	8	6.5	5	4	5	5	5	5	5	5	3	3
121	20	F	Y2	A	5.5	5.5	5	5	4	5	5	4	4	4	5	5
122	22	M	Y1	A	2.5	3	5	3	4	5	5	5	5	5	5	5
123	18	M	Y1	B	4.5	4.33333	5	3	5	5	5	5	5	5	5	5
124	20	M	Y2	A	3.5	5.5	5	4	3	5	2	3	3	3	5	5
125	19	M	Y2	B	5	4.5	4	5	5	4	5	5	5	4	4	4
126	18	F	Y1	A	5.5	2	4	4	4	4	4	4	4	4	4	4
127	19	F	Y2	B	3	6.5	5	4	4	4	4	4	3	4	4	5
128	18	M	Y1	B	6	4.66667	5	5	5	5	5	5	5	5	5	5
129	18	M	Y1	A	1	2	5	3	3	5	4	4	4	4	3	4
130	19	M	Y2	A	4.5	5.5	5	3	4	5	5	5	5	5	5	5
131	18	M	Y1	B	2.5	7.66667	5	5	5	5	5	5	5	5	5	5
132	17	F	Y1	B	3.5	4.5	5	4	5	5	5	5	5	5	4	5
133	18	F	Y1	B	7.5	8	5	5	5	4	5	5	5	5	5	5
134	18	F	Y1	B	3	5	5	5	5	5	5	5	4	5	3	5
135	19	F	Y2	A	1.5	6	5	4	5	5	5	5	5	5	4	5
136	18	F	Y1	B	3.5	2	5	4	4	5	5	5	5	5	5	5
137	18	F	Y1	B	4.5	3.5	5	5	5	5	5	5	5	5	3	3
138	18	F	Y1	B	2.5	5.33333	5	5	5	5	5	5	5	5	5	5
139	19	F	Y2	A	3	4.5	4	3	4	4	3	4	2	2	4	2
140	18	F	Y1	A	4	5.5	5	4	5	5	5	5	5	5	5	5
141	18	M	Y1	B	2.5	6	5	5	5	5	3	5	5	5	5	5
142	19	M	Y2	A	4.5	5	4	3	4	4	2	4	4	4	4	4
143	18	M	Y1	A	6.5	5.33333	5	5	5	5	5	5	5	5	5	5
144	18	F	Y1	A	4.5	8.33333	5	5	5	5	5	5	5	5	3	5
145	18	M	Y1	A	2.5	4.66667	5	2	5	5	5	4	5	5	4	5
146	18	F	Y1	A	2	3.5	5	5	5	3	3	3	3	3	4	4
147	19	F	Y2	B	7	7	5	4	5	4	5	4	5	5	5	5
148	18	F	Y1	B	7.5	7.66667	5	3	4	5	3	5	5	5	3	5
149	18	F	Y1	A	2	2.33333	4	3	4	4	3	3	4	4	4	4
150	18	F	Y1	A	2	3	5	3	5	5	5	5	5	5	5	5
151	19	F	Y2	A	4	5	4	4	5	4	4	5	4	5	3	5
152	18	M	Y1	B	1.5	5	5	5	5	5	5	5	5	5	5	5
153	18	M	Y1	B	2.5	4	5	5	5	5	5	5	5	5	5	5
154	18	M	Y1	A	4.5	6.33333	5	3	4	5	5	3	5	5	5	5
155	18	F	Y1	B	3.5	7	4	4	5	5	5	5	4	4	3	5
156	19	F	Y2	B	3	5.5	4	2	3	4	2	3	4	4	4	5
157	18	M	Y1	B	1.5	7	5	5	5	5	5	5	5	5	5	5
158	18	F	Y1	B	3	4	5	5	5	5	5	5	5	5	5	5
159	19	M	Y1	B	3.5	2.5	5	5	5	5	3	3	5	5	4	5
160	19	F	Y2	A	6	6	4	4	4	4	3	4	2	4	3	5
161	19	F	Y2	A	2.5	3.5	4	4	4	4	4	4	4	4	4	4
162	18	F	Y1	A	7.5	6.66667	4	4	3	3	5	3	4	4	5	5
163	18	F	Y1	A	7	8	5	5	5	5	5	5	4	4	4	5
164	18	F	Y1	B	3	4.66667	5	4	4	5	5	5	5	5	5	5
165	21	M	Y2	A	3.5	4.5	5	4	5	5	5	5	5	5	3	5
166	18	M	Y1	A	5	7	3	5	3	3	3	3	3	3	3	3
167	18	F	Y1	B	5.5	3.66667	5	3	5	5	5	5	5	5	5	5
168	19	F	Y2	B	4	5	5	5	5	5	5	5	5	5	5	5
169	17	F	Y2	A	6.5	3.33333	4	4	4	5	5	5	5	5	5	5
170	18	F	Y1	A	6.5	7.66667	5	5	5	5	5	5	5	5	5	5
171	19	F	Y2	A	4	5.5	5	5	5	5	5	5	5	5	4	4
172	18	M	Y1	B	2	2.5	5	5	5	5	5	5	5	5	5	5
173	18	F	Y1	A	3.5	5.33333	1	1	1	1	1	1	1	1	1	1
174	18	M	Y2	A	3	5.5	5	3	4	5	5	5	5	5	5	5
175	25	F	Y2	A	3.5	5	3	4	4	4	2	3	3	3	4	3
176	18	F	Y1	B	3.5	7	4	4	4	4	4	5	5	5	5	5
177	18	F	Y1	A	6	5	5	5	3	5	5	5	5	5	4	5
178	18	F	Y1	A	4	5.66667	5	5	4	5	5	5	5	5	5	5
179	18	M	Y1	B	5.5	4.66667	5	5	5	5	5	5	5	5	5	5
180	18	M	Y1	B	3.5	6.66667	5	4	5	5	5	5	5	5	5	5
181	18	M	Y1	A	4.5	5.33333	5	3	5	5	3	2	5	5	5	5
182	18	M	Y1	B	1.5	3.33333	5	3	5	5	3	5	5	5	5	5
183	18	F	Y1	A	6.5	7	5	5	5	5	5	5	5	5	5	5
184	19	F	Y2	B	6.5	6	5	3	4	5	5	5	4	5	5	4
185	18	M	Y1	B	4.5	6.33333	5	5	5	5	5	5	5	5	5	5
186	18	F	Y1	A	2	5	5	4	4	5	4	4	5	4	5	5
187	18	M	Y1	A	4	7.33333	5	5	5	5	5	5	5	5	5	5
188	18	M	Y1	B	5	4.66667	5	5	5	5	5	5	5	5	5	5
